# Supplementary material for: Differential efficacy and anti-inflammatory mechanisms of Bailing Preparations versus Huangkui Capsules combined with SGLT-2 inhibitors for diabetic kidney disease: a network meta-analysis and GRADE assessment
Source: Front Pharmacol. 2026 May 29;17:1812118. doi: 10.3389/fphar.2026.1812118 (PMC13260605; doi:10.3389/fphar.2026.1812118)
Supplement: Supplementary file 1 [file DataSheet1.zip]

Archive with 24 entries (23 files):
- 补充/
- 补充/24UP两两对比森林图.pdf
- 补充/24UP漏斗图.pdf
- 补充/2hPG两两对比森林图.pdf
- 补充/2hPG漏斗图.pdf
- 补充/BUN两两对比森林图.pdf
- 补充/BUN漏斗图.pdf
- 补充/CPR两两对比森林图.pdf
- 补充/CPR漏斗图.pdf
- 补充/FPG两两对比森林图.pdf
- 补充/FPG漏斗图.pdf
- 补充/HbAlc两两对比森林图.pdf
- 补充/HbAlc漏斗图.pdf
- 补充/IL-6两两对比森林图.pdf
- 补充/IL-6漏斗图.pdf
- 补充/PRISMA+NMA+checklist.docx
- 补充/PubMedSearchHistory.csv
- 补充/SCR两两对比森林图.pdf
- 补充/SCR漏斗图.pdf
- 补充/TNF-α两两对比森林图.pdf
- 补充/TNF-α漏斗图.pdf
- 补充/不良反应两两对比森林图.pdf
- 补充/不良反应漏斗图.pdf
- 补充/网状拼图.png
