# Supplementary material for: Differential efficacy and anti-inflammatory mechanisms of Bailing Preparations versus Huangkui Capsules combined with SGLT-2 inhibitors for diabetic kidney disease: a network meta-analysis and GRADE assessment
Source: Front Pharmacol. 2026 May 29;17:1812118. doi: 10.3389/fphar.2026.1812118 (PMC13260605; doi:10.3389/fphar.2026.1812118)
Supplement: Supplementary file 1 [file DataSheet1.zip › 补充/PubMedSearchHistory.csv]

Search number	Query	Sort By	Filters	Search Details	Results	Time	Date
12	#3 AND #7 AND #10 AND #11			("Diabetic Nephropathies"[MeSH Terms] OR ("nephropathies diabetic"[Title/Abstract] OR "nephropathy diabetic"[Title/Abstract] OR "diabetic kidney disease"[Title/Abstract] OR "diabetic kidney diseases"[Title/Abstract] OR "kidney disease diabetic"[Title/Abstract] OR "kidney diseases diabetic"[Title/Abstract] OR "diabetic nephropathy"[Title/Abstract] OR "diabetic glomerulosclerosis"[Title/Abstract] O…	0	22:45:44	2026/01/08
11	randomized controlled trial[Publication Type] OR randomized[Title/Abstract] OR placebo[Title/Abstract]			"randomized controlled trial"[Publication Type] OR "randomized"[Title/Abstract] OR "placebo"[Title/Abstract]	1,169,855	22:44:50	2026/01/08
10	#8 OR #9			"Sodium-Glucose Transporter 2 Inhibitors"[MeSH Terms] OR "Sodium-Glucose Transporter 2 Inhibitors"[Title/Abstract] OR "sglt 2 inhibitors"[Title/Abstract] OR "sglt 2 inhibitors"[Title/Abstract] OR "sglt 2 inhibitor"[Title/Abstract] OR "inhibitor sglt 2"[Title/Abstract] OR "sglt 2 inhibitor"[Title/Abstract] OR "sodium glucose transporter 2 inhibitor"[Title/Abstract] OR "sodium glucose transporter 2…	17,113	22:43:59	2026/01/08
9	Sodium Glucose Transporter 2 Inhibitors[Title/Abstract] OR SGLT-2 Inhibitors[Title/Abstract] OR SGLT 2 Inhibitors[Title/Abstract] OR SGLT-2 Inhibitor[Title/Abstract] OR Inhibitor, SGLT-2[Title/Abstract] OR SGLT 2 Inhibitor[Title/Abstract] OR Sodium-Glucose Transporter 2 Inhibitor[Title/Abstract] OR Sodium Glucose Transporter 2 Inhibitor[Title/Abstract] OR SGLT2 Inhibitor[Title/Abstract] OR Inhibi…			"sodium glucose transporter 2 inhibitors"[Title/Abstract] OR "sglt 2 inhibitors"[Title/Abstract] OR "sglt 2 inhibitors"[Title/Abstract] OR "sglt 2 inhibitor"[Title/Abstract] OR "inhibitor sglt 2"[Title/Abstract] OR "sglt 2 inhibitor"[Title/Abstract] OR "sodium glucose transporter 2 inhibitor"[Title/Abstract] OR "sodium glucose transporter 2 inhibitor"[Title/Abstract] OR "sglt2 inhibitor"[Title/Ab…	15,066	22:43:31	2026/01/08
8	"Sodium-Glucose Transporter 2 Inhibitors"[Mesh]	Most Recent		"Sodium-Glucose Transporter 2 Inhibitors"[MeSH Terms]	8,963	22:39:01	2026/01/08
7	#4 OR #5 OR #6			"abelmoschus manihot"[Title/Abstract] OR "Huangkui"[Title/Abstract] OR (("huang"[All Fields] OR "huang s"[All Fields]) AND "kui"[Title/Abstract]) OR "Ambrette"[Title/Abstract] OR "total flavone of abelmoschus manihot"[Title/Abstract] OR "Bailing"[Title/Abstract] OR "bai ling"[Title/Abstract] OR "Corbrin"[Title/Abstract] OR "fermented cordyceps sinensis"[Title/Abstract] OR "Cordyceps"[Title/Abstra…	3,010	22:36:46	2026/01/08
6	"bailing capsules" [Supplementary Concept]	Most Recent		"bailing capsules"[Supplementary Concept]	17	22:36:03	2026/01/08
5	"Huangkui" [Supplementary Concept]	Most Recent		"Huangkui"[Supplementary Concept]	24	22:35:26	2026/01/08
4	Abelmoschus manihot[Title/Abstract] OR Huangkui[Title/Abstract] OR Huang kui[Title/Abstract] OR Ambrette[Title/Abstract] OR Total flavone of Abelmoschus manihot[Title/Abstract] OR Bailing[Title/Abstract] OR Bai ling[Title/Abstract] OR Corbrin[Title/Abstract] OR Fermented Cordyceps sinensis[Title/Abstract] OR Cordyceps[Title/Abstract] OR Aweto[Title/Abstract] OR Bailing capsule[Title/Abstract] OR …			"abelmoschus manihot"[Title/Abstract] OR "Huangkui"[Title/Abstract] OR (("huang"[All Fields] OR "huang s"[All Fields]) AND "kui"[Title/Abstract]) OR "Ambrette"[Title/Abstract] OR "total flavone of abelmoschus manihot"[Title/Abstract] OR "Bailing"[Title/Abstract] OR "bai ling"[Title/Abstract] OR "Corbrin"[Title/Abstract] OR "fermented cordyceps sinensis"[Title/Abstract] OR "Cordyceps"[Title/Abstra…	3,010	22:34:48	2026/01/08
3	#1 OR #2			"Diabetic Nephropathies"[MeSH Terms] OR ("nephropathies diabetic"[Title/Abstract] OR "nephropathy diabetic"[Title/Abstract] OR "diabetic kidney disease"[Title/Abstract] OR "diabetic kidney diseases"[Title/Abstract] OR "kidney disease diabetic"[Title/Abstract] OR "kidney diseases diabetic"[Title/Abstract] OR "diabetic nephropathy"[Title/Abstract] OR "diabetic glomerulosclerosis"[Title/Abstract] OR…	57,157	22:23:14	2026/01/08
2	Nephropathies, Diabetic[Title/Abstract] OR Nephropathy, Diabetic[Title/Abstract] OR Diabetic Kidney Disease[Title/Abstract] OR Diabetic Kidney Diseases[Title/Abstract] OR Kidney Disease, Diabetic[Title/Abstract] OR Kidney Diseases, Diabetic[Title/Abstract] OR Diabetic Nephropathy[Title/Abstract] OR Diabetic Glomerulosclerosis[Title/Abstract] OR Glomerulosclerosis, Diabetic[Title/Abstract] OR Intr…			"nephropathies diabetic"[Title/Abstract] OR "nephropathy diabetic"[Title/Abstract] OR "diabetic kidney disease"[Title/Abstract] OR "diabetic kidney diseases"[Title/Abstract] OR "kidney disease diabetic"[Title/Abstract] OR "kidney diseases diabetic"[Title/Abstract] OR "diabetic nephropathy"[Title/Abstract] OR "diabetic glomerulosclerosis"[Title/Abstract] OR "glomerulosclerosis diabetic"[Title/Abst…	44,308	22:22:49	2026/01/08
1	"Diabetic Nephropathies"[Mesh]	Most Recent		"Diabetic Nephropathies"[MeSH Terms]	32,958	22:15:54	2026/01/08
